# Supplementary material for: Omega-3 Polyunsaturated Fatty Acids Provoke Apoptosis in Hepatocellular Carcinoma through Knocking Down the STAT3 Activated Signaling Pathway: In Vivo and In Vitro Study
Source: Molecules. 2022 May 9;27(9):3032. doi: 10.3390/molecules27093032 (PMC9103886; doi:10.3390/molecules27093032)
Supplement: Supplementary file 1 [file molecules-27-03032-s001.zip]

Archive with 2 entries (2 files):
- Raw Data of IHC statisticsxlsx.xlsx
- Supplementary File.pdf
